# Supplementary material for: Decoding the Primacy of Transportation Emissions of Formaldehyde Pollution in an Urban Atmosphere
Source: Toxics. 2025 Jul 30;13(8):643. doi: 10.3390/toxics13080643 (PMC12390000; doi:10.3390/toxics13080643)
Supplement: Supplementary file 1 [file toxics-13-00643-s001.zip]

Archive with 1 entries (1 files):
- toxics-3756371-supplementary.pdf
